# Supplementary material for: Breast Cancer DNA Methylation Profiles Are Associated with Tumor Size and Alcohol and Folate Intake
Source: PLoS Genet. 2010 Jul 29;6(7):e1001043. doi: 10.1371/journal.pgen.1001043 (PMC2912395; doi:10.1371/journal.pgen.1001043)
Supplement: Table S1 — Patient demographic, hormonal, dietary, and tumor characteristics stratified by menopausal status. (0.04 MB XLS) [file pgen.1001043.s003.xls]

## Sheet: Table 1
Table S1. Patient demographic, hormonal, dietary, and tumor characteristics
	All cases, n (%)			Post-Menopause			Pre-menopause		Post vs. pre-
Covariate	n=162	missing		n (%), n=117	missing		n (%), n=44	missing	P-value
Age		1			-			-
Range (median)	30 - 91 (59.0)			43 - 91 (62.0)			30 - 57 (47.0)
Mean (sd)	59.2 (11.6)			64.0 (9.3)			46.7 (5.8)
Estrogen receptor		1			-			-	0.11
Positive	141 (87.6)			99 (83.9)			42 (95.5)
Negative	20 (12.4)			18 (15.4)			2 (4.5)
Progesterone receptor		1			-			-	0.11
Positive	119 (73.4)			82 (70.0)			37 (84.0)
Negative	42 (26.6)			35 (30.0)			7 (16.0)
ERBB2		3			4			1	0.46
Negative	134 (85.9)			99 (87.6)			35 (81.4)
Positive	22 (14.1)			14 (12.4)			8 (19.0)
Triple negative		3			1			1	0.42
No	145 (91.2)			104 (89.7)			41 (95.3)
Yes	14 (8.8)			12 (10.3)			2 (4.7)
AJCC stage		1			-			-	0.14
I	95 (59.0)			71 (60.7)			24 (54.5)
II	47 (29.2)			29 (24.8)			18 (40.9)
III	15 (9.3)			13 (11.1)			2 (4.6)
IV	4 (2.5)			4 (3.4)
Tumor Grade		2			-			1	0.5
Well differentiated	48 (30.0)			36 (30.8)			13 (30.2)
Moderately differentiated	79 (49.4)			60 (51.3)			18 (41.9)
Poorly differentiated	32 (20.0)			20 (17.1)			12 (27.9)
Undifferentiated	1 (0.6)			1 (0.9)			-
Lymph node status		6			4			2	0.92
Positive	48 (30.8)			34 (30.1)			14 (33.3)
Negative	108 (69.2)			79 (69.9)			28 (66.7)
Tumor Size (mm)									0.68
Range (median)	0 - 135 (14.0)			0 - 135 (15.0)			0 - 50.0 (14.0)
Mean (sd)	17.4 (15.0)			18.0 (16.3)			16.1 (11.2)
Histology		3			-			-	0.35
Ductal	94 (59.1)			69 (60.0)			27 (61.4)
Lobular	56 (35.2)			43 (36.8)			13 (29.5)
Adenocarcinoma	9 (5.7)			5 (4.2)			4 (9.1)
Race		1			-			-	0.05
Caucasian	117 (72.7)			90 (76.9)			27 (61.4)
African American	13 (8.1)			9 (7.7)			4 (9.1)
Hispanic	10 (6.2)			4 (3.4)			6 (13.6)
Asian	10 (6.2)			5 (4.3)			5 (11.4)
Other	11 (6.8)			9 (7.7)			2 (4.5)
Body mass index		2			-			-	0.88
Range (median)	18.5 - 56.1 (27.4)			19.6 - 50.6 (27.3)			18.5 - 56.1 (28.0)
Mean (sd)	29.0 (6.7)			28.8 (6.0)			29.5 (8.3)
Folic acid intake (mg/day)		7			4			1	0.64
Range (median)	8.0 - 757 (74.8)			8.0 - 757 (74.8)			10.2 - 260 (78.4)
Mean (sd)	96.1 (84.2)			96.3 (89.9)			95.3 (67.6)
Total dietary folate (mg/day)		7			4			1	0.48
Range (median)	43.5 - 1610 (427)			43.5 - 1610 (427)			103 - 1110 (423)
Mean (sd)	459 (213)			461 (217)			455 (205)
Alcohol consumption (g/day)		8			5			2	0.33
Range (median)	0 - 83.2 (1.8)			0 - 83.2 (1.9)			0 - 43.4 (1.5)
Mean (sd)	9.1 (15.4)			9.6 (16.5)			7.9 (12.1)
Parity		2			-			1	0.04
Nulliparous	30 (18.8)			17 (14.5)			13 (30.2)
1 - 2 children	77 (48.1)			55 (47.0)			22 (51.2)
3 - 4 children	45 (28.1)			39 (33.3)			6 (14.0)
≥ 5 children	8 (5.0)			6 (5.1)			2 (4.6)
Education		2			-			1	0.02
≤ High school equivalent	15 (9.4)			10 (8.5)			5 (11.6)
Vocational/trade school	11 (6.9)			9 (7.7)			2 (4.6)
Some college	55 (34.4)			43 (36.8)			12 (28.0)
College graduate	46 (28.8)			26 (22.2)			20 (46.5)
Post-graduate	33 (20.6)			29 (24.8)			4 (9.3)
Income (per year)		15			11			3	0.91
< $15,000 - $24,999	25 (17.0)			19 (17.9)			6 (14.6)
$35,000 - $49,999	28 (19.0)			21 (19.8)			7 (17.0)
$50,000 - $69,999	31 (21.1)			21 (19.8)			10 (24.4)
$70,000 - $89,999	17 (11.6)			13 (12.3)			4 (9.8)
≥ $90,000	46 (31.3)			32 (30.2)			14 (34.1)
