# Supplementary material for: Breast Cancer DNA Methylation Profiles Are Associated with Tumor Size and Alcohol and Folate Intake
Source: PLoS Genet. 2010 Jul 29;6(7):e1001043. doi: 10.1371/journal.pgen.1001043 (PMC2912395; doi:10.1371/journal.pgen.1001043)
Supplement: Table S2 — Summary of results from locus-by-locus CpG methylation versus covariates. (0.03 MB XLS) [file pgen.1001043.s004.xls]

## Sheet: Table 2
	Table S2. Summary of results from locus-by-locus CpG methylation versus covariates.
		n CpG loci*
	Variable	P < 0.001	Q < 0.01	Q < 0.05
	Tumor grade	72	72	209
	Estrogen receptor status	85	76	183
	Triple negative status**	65	52	130
	Tumor size (mm longest axis)	37	23	74
	Progesterone receptor status	44	26	69
	Lymph node status	11	0	4
	Tumor stage	9	0	2
	Folic acid intake (mg/day)	3	1	1
	Total dietary folate (mg/day)	1	1	1
	ERBB2 overexpression	3	0	0
	Age	2	0	0
	Alcohol (ever drinker)	1	0	0
	Birth control pill use	1	0	0
	Caucasian	1	0	0
	Education level (quartiles)	1	0	0
	Family history of disease	1	0	0
	Histology, Lobular vs. Ductal	1	0	0
	Income (tertiles)	1	0	0
	Parity	1	0	0
	*Alcohol intake (g/day) and body mass index were also tested and no loci met these significance criteria
	**ER, PR and ERBB2 negative
