# Supplementary material for: Breast Cancer DNA Methylation Profiles Are Associated with Tumor Size and Alcohol and Folate Intake
Source: PLoS Genet. 2010 Jul 29;6(7):e1001043. doi: 10.1371/journal.pgen.1001043 (PMC2912395; doi:10.1371/journal.pgen.1001043)
Supplement: Table S3 — Tumor size, grade, hormone receptor, and ERBB2 status are highly associated with CpG methylation in breast carcinoma (n = 162). (0.12 MB XLS) [file pgen.1001043.s005.xls]

## Sheet: Sheet1
Table S3. Tumor size, grade, hormone receptor and ERBB2 status are highly associated with CpG methylation in breast carcinoma (n=162).
	Tumor size (mm longest axis)
Rank	GENE	CpG	Regression coefficient	P-value	Q-value
1	HSD17B12	E145	0.0296162	< 1.0E-06	< 1.0E-06
2	HSD17B12	P97	0.0273813	< 1.0E-06	< 1.0E-06
3	IMPACT	P234	0.015302	< 1.0E-06	1.5e-05
4	IL6	E168	0.0190662	< 1.0E-06	0.000117
5	IL6	P213	0.0211657	4e-06	0.000963
6	PLAT	P80	0.0218365	6e-06	0.001124
7	NCL	P840	0.0126024	7e-06	0.001156
8	FES	E34	0.0255241	1e-05	0.001427
9	PLAUR	E123	0.0157633	1.8e-05	0.002233
10	ALK	E183	0.0196431	2.5e-05	0.002763
11	DLK1	E227	0.0273389	4.9e-05	0.005008
12	P2RX7	E323	0.0272937	5.4e-05	0.005042
13	P2RX7	P119	0.0180187	7.3e-05	0.005578
14	SFRP1	E398	0.0299762	7.4e-05	0.005578
15	ADCYAP1	P455	0.0228632	7.5e-05	0.005578
16	PTGS2	P524	0.0220637	9.9e-05	0.00695
17	VIM	P343	0.0233866	0.000115	0.007103
18	HTR2A	P853	0.0314647	0.000119	0.007103
19	HGF	E102	0.0199946	0.00012	0.007103
20	WNT2	P217	0.0263441	0.000158	0.008839
21	GALR1	P80	0.0149572	0.000174	0.009268
22	GDF10	P95	0.0192889	0.000184	0.009268
23	TP73	P945	0.0174059	0.00019	0.009268
24	NGFB	E353	0.023597	0.000225	0.010151
25	FES	P223	0.0239339	0.000226	0.010151
26	PTPRO	P371	0.0167371	0.000239	0.010294
27	STAT5A	E42	0.021097	0.000248	0.010294
28	GABRB3	E42	0.0184159	0.000294	0.01178
29	TBX1	P885	0.0293103	0.000305	0.011787
30	HDAC9	P137	0.0196093	0.00035	0.013084
31	COL1A2	P48	0.0233809	0.000386	0.013969
32	ADCYAP1	P398	0.0239294	0.000418	0.01465
33	FLI1	E29	0.0173793	0.000555	0.018838
34	IRAK3	E130	0.0228978	0.000604	0.019904
35	NPY	P91	0.0152206	0.000678	0.021314
36	ASCL2	E76	0.022766	0.000685	0.021314
37	PRKCDBP	E206	0.0184904	0.000711	0.021542
38	BDNF	E19	0.0157063	0.000957	0.02634
39	HDAC9	E38	0.0195337	0.000957	0.02634
40	MMP14	P208	0.0161964	0.000958	0.02634
41	APC	P280	0.017778	0.000973	0.02634
42	EDN1	P39	0.00901755	0.000987	0.02634
43	DAPK1	P345	0.0235819	0.001111	0.028416
44	NPY	P295	0.0236799	0.001116	0.028416
45	COL1A2	E299	0.0217464	0.00117	0.028446
46	TPEF	S88	0.0209729	0.001173	0.028446
47	ADAMTS12	P250	0.0222747	0.001193	0.028446
48	IHH	E186	0.0241437	0.00126	0.029416
49	IPF1	P750	0.0223374	0.001321	0.030222
50	GPX1	P194	0.0151785	0.001373	0.030779
51	ISL1	P379	0.0172636	0.001551	0.034082
52	ASCL2	P360	0.0231104	0.001643	0.03451
53	PRKCDBP	P352	0.014321	0.001662	0.03451
54	MMP14	P13	0.0176285	0.001663	0.03451
55	CALCA	E174	0.0199754	0.001737	0.035403
56	HTR1B	P107	0.0160479	0.0018	0.036022
57	HTR1B	E232	0.0180844	0.001848	0.036333
58	CAV1	P130	0.0147375	0.002049	0.039391
59	CPA4	E20	0.0119376	0.002074	0.039391
60	MYOD1	E156	0.0179508	0.00213	0.039796
61	GSTP1	S153	0.0185633	0.002279	0.041874
62	NGFB	P13	0.016039	0.002365	0.042466
63	ID1	P659	0.0143492	0.002387	0.042466
64	EPO	P162	0.0131555	0.00249	0.043609
65	NTRK3	E131	0.0186156	0.002558	0.0441
66	IRAK3	P13	0.0232303	0.002666	0.045265
67	MMP9	P237	0.0134439	0.002809	0.045619
68	DAPK1	P10	0.0165471	0.002839	0.045619
69	CALCA	P75	0.0144781	0.002876	0.045619
70	GFI1	E136	0.0172141	0.002884	0.045619
71	HS3ST2	P171	0.0168186	0.002911	0.045619
72	SHH	E328	0.0135936	0.002931	0.045619
73	PLAT	E158	0.0148043	0.002989	0.045893
74	LOX	P313	0.016548	0.003106	0.047042
	Tumor grade
Rank	GENE	CpG	Regression coefficient	P-value	Q-value
1	SRC	E100	-0.526273	< 1.0E-06	7e-06
2	DES	E228	0.451677	2e-06	0.000429
3	GSTM2	P109	0.694058	2e-06	0.000429
4	GSTM2	E153	0.700749	2e-06	0.000429
5	TAL1	E122	0.511967	3e-06	0.0005
6	PRDM2	P1340	-0.481962	4e-06	0.000513
7	ABCB4	P51	-0.372712	5e-06	0.000513
8	MOS	P27	0.499108	5e-06	0.000513
9	HLA-DPA1	E35	-0.328068	7e-06	0.000606
10	MMP8	E89	-0.401059	1.6e-05	0.001116
11	GSTP1	P74	0.580754	1.6e-05	0.001116
12	FANCA	P1006	-0.450096	1.8e-05	0.001132
13	IGFBP6	P328	0.43415	2.4e-05	0.001438
14	HPN	P823	-0.309551	3.2e-05	0.001737
15	DSC2	P407	-0.460258	3.5e-05	0.001773
16	CDH13	E102	0.577026	4.2e-05	0.002043
17	RYK	P493	-0.30655	4.6e-05	0.002105
18	SRC	P164	-0.343857	5.3e-05	0.002197
19	TJP2	P518	-0.361194	5.8e-05	0.002197
20	CHD2	P451	-0.372983	6e-05	0.002197
21	INS	P248	-0.308304	6.1e-05	0.002197
22	PODXL	P1341	0.560165	6.3e-05	0.002197
23	MATK	P64	0.321056	8.4e-05	0.002812
24	FLT1	P615	0.644936	8.8e-05	0.002834
25	TNFRSF10C	E109	0.510251	9.9e-05	0.003041
26	MAPK10	E26	-0.448416	0.000113	0.003353
27	GDF10	E39	0.324706	0.000139	0.003819
28	PGR	P790	-0.27549	0.000139	0.003819
29	IRAK3	P13	0.637905	0.000149	0.003948
30	THY1	P20	0.312324	0.000154	0.003955
31	RET	S374	0.452397	0.000164	0.004083
32	EVI2A	P94	-0.354217	0.000171	0.004108
33	CDH17	P532	-0.385588	0.00018	0.004208
34	ABO	P312	0.528412	0.000191	0.004339
35	AXL	E61	0.393388	0.000204	0.004485
36	PGR	P456	-0.260707	0.000223	0.004784
37	AXL	P223	0.387941	0.000235	0.004905
38	SEMA3B	P110	0.330613	0.00025	0.005061
39	GSTP1	S153	0.568299	0.000272	0.005325
40	EVI2A	E420	-0.342652	0.000279	0.005325
41	ABCC2	E16	-0.551642	0.000294	0.005325
42	GALR1	P80	0.372551	0.0003	0.005325
43	RUNX3	P393	-0.31847	0.000304	0.005325
44	ASB4	P52	-0.443516	0.000304	0.005325
45	PAX6	P1121	0.407047	0.000333	0.005695
46	IL10	P348	-0.276412	0.000396	0.00664
47	FGF3	P171	0.536692	0.000443	0.007261
48	ZNF264	E48	0.408406	0.000484	0.007753
49	HGF	P1293	-0.364491	0.000494	0.007753
50	VAMP8	P114	-0.25808	0.000503	0.007753
51	IGF2R	P396	0.318181	0.000545	0.008224
52	RAB32	P493	-0.37485	0.000559	0.008224
53	ABCB4	E429	-0.355469	0.000566	0.008224
54	SOD3	P460	-0.305941	0.000609	0.008605
55	HLA-DOB	P357	-0.339078	0.000629	0.008605
56	RUNX3	P247	-0.303397	0.00063	0.008605
57	B3GALT5	P330	-0.284053	0.000637	0.008605
58	IRF7	E236	0.38621	0.000649	0.008605
59	HTR1B	P107	0.331059	0.000691	0.008605
60	ATP10A	P524	-0.329669	0.000703	0.008605
61	SFTPA1	P421	-0.361995	0.000717	0.008605
62	PSCA	E359	-0.282179	0.000717	0.008605
63	TNK1	P41	0.342461	0.000725	0.008605
64	CSF3	E242	-0.284066	0.000729	0.008605
65	DSG1	E292	-0.327471	0.00074	0.008605
66	MMP9	P237	0.383656	0.000745	0.008605
67	HOXA5	P1324	0.269688	0.000748	0.008605
68	MOS	E60	0.421883	0.000846	0.009583
69	TNFSF8	P184	-0.28427	0.000885	0.009754
70	WNT2B	P1185	0.24271	0.000886	0.009754
71	MMP3	P55	-0.239444	0.000922	0.009897
72	HCK	P46	0.452203	0.000925	0.009897
73	MMP1	P460	-0.360675	0.001044	0.011018
74	MLLT6	P957	0.316113	0.001099	0.011444
75	PDGFRB	E195	0.37865	0.001132	0.011634
76	SOD3	P225	-0.290154	0.001152	0.011683
77	DNAJC15	P65	-0.292514	0.001227	0.012276
78	ETS2	P835	-0.248423	0.001255	0.012404
79	ASB4	E89	-0.284922	0.001279	0.012475
80	SLC14A1	E295	-0.28818	0.001387	0.013365
81	THY1	P149	0.304079	0.001452	0.013819
82	AFF3	P122	-0.297005	0.00153	0.014383
83	FZD7	E296	0.349843	0.001607	0.014923
84	AREG	E25	0.157711	0.001777	0.016204
85	GSTM2	P453	0.292794	0.00179	0.016204
86	FES	P223	0.453575	0.00182	0.016204
87	PTPNS1	P301	0.318352	0.001829	0.016204
88	TNFSF8	E258	-0.312238	0.00186	0.016289
89	PPAT	E170	-0.253669	0.001934	0.016537
90	DMP1	E194	-0.350105	0.001956	0.016537
91	ARHGAP9	P260	-0.305103	0.001957	0.016537
92	FAT	P973	0.352178	0.001974	0.016537
93	MMP1	P397	-0.271243	0.002031	0.016801
94	MUSK	P308	-0.297224	0.002049	0.016801
95	CASP6	P230	0.165008	0.002163	0.017546
96	EPHA5	E158	0.39868	0.00222	0.017824
97	CHFR	P635	0.183994	0.002262	0.017844
98	SOX17	P303	0.324308	0.002269	0.017844
99	NTRK3	P752	0.459829	0.002317	0.018034
100	TFDP1	P543	-0.241484	0.00259	0.019783
101	TM7SF3	P1068	-0.309628	0.002593	0.019783
102	IRAK3	E130	0.441155	0.002628	0.019854
103	SEPT9	P374	0.412777	0.002769	0.020484
104	FER	P581	-0.254498	0.002782	0.020484
105	HLA-DQA2	P282	-0.283966	0.002791	0.020484
106	PDGFRB	P343	0.397171	0.002927	0.021097
107	PI3	P274	-0.327748	0.002935	0.021097
108	TRIP6	E33	0.427012	0.002956	0.021097
109	SERPINB2	P939	-0.378539	0.003075	0.021668
110	ITGA6	P718	-0.264222	0.003093	0.021668
111	HTR2A	P853	0.528631	0.003178	0.022061
112	AIM2	P624	-0.296204	0.003226	0.022195
113	FGF9	P862	0.189847	0.003399	0.023183
114	XRCC2	P1077	-0.371454	0.003451	0.02333
115	PTGS1	E80	0.381934	0.00355	0.023791
116	HS3ST2	P171	0.330966	0.003876	0.025753
117	TNFSF10	E53	0.375067	0.004279	0.028101
118	TBX1	P885	0.389122	0.004303	0.028101
119	NOTCH3	P198	0.305008	0.004408	0.02828
120	GNG7	E310	-0.348566	0.004454	0.02828
121	ACTG2	P455	-0.397304	0.004474	0.02828
122	RARA	P176	0.300324	0.004477	0.02828
123	SEPT9	P58	0.282092	0.00468	0.029321
124	TNFRSF10C	P7	0.348781	0.004724	0.029362
125	TRIM29	P261	-0.327308	0.004911	0.030278
126	EPHA2	P340	0.256735	0.005001	0.03059
127	GUCY2D	E419	0.479098	0.00515	0.031254
128	CD2	P68	-0.249903	0.005231	0.031498
129	ONECUT2	E96	-0.345156	0.00537	0.032081
130	SRC	P297	-0.22965	0.005423	0.032148
131	FES	E34	0.397155	0.005484	0.032265
132	APP	P179	0.224125	0.005661	0.033054
133	STAT5A	E42	0.317201	0.005809	0.033473
134	PLAU	P11	0.464185	0.005833	0.033473
135	PTCH2	P37	0.483579	0.005863	0.033473
136	VIM	P343	0.558127	0.006043	0.03369
137	LCN2	P86	0.251694	0.006046	0.03369
138	PROM1	P44	-0.25026	0.006092	0.03369
139	ABCB4	P892	-0.389189	0.006101	0.03369
140	NTSR1	P318	0.382457	0.00612	0.03369
141	HFE	E273	0.576319	0.006345	0.034678
142	MKRN3	P108	-0.376987	0.006661	0.036148
143	KLK11	P1290	-0.255733	0.006784	0.036562
144	ACVR1C	P115	0.17864	0.006922	0.036976
145	EFNA1	P591	0.235125	0.006957	0.036976
146	GABRG3	P75	-0.232602	0.007031	0.037114
147	FGF6	P139	-0.365894	0.007177	0.037627
148	TGFB2	E226	0.420589	0.007394	0.038504
149	F2R	P839	-0.223085	0.007581	0.039211
150	FGF7	P610	-0.239167	0.007667	0.039369
151	SEMA3C	E49	0.234986	0.007719	0.039369
152	ACVR1	P983	-0.254599	0.007765	0.039369
153	MMP14	P13	0.267143	0.007914	0.039749
154	PARP1	P610	-0.270623	0.007967	0.039749
155	CTNNA1	P382	0.161793	0.008045	0.039749
156	PTPRO	E56	0.483356	0.008046	0.039749
157	MDR1	S300	0.411737	0.008131	0.039816
158	SYK	P584	-0.208178	0.008209	0.039816
159	TDG	E129	-0.220235	0.008215	0.039816
160	ERBB2	P59	0.239932	0.008352	0.039917
161	GDF10	P95	0.322503	0.008389	0.039917
162	ABCC2	P88	-0.269669	0.008391	0.039917
163	ASCL2	P360	0.347772	0.008443	0.039921
164	MLF1	E243	-0.295613	0.008638	0.040058
165	TPEF	S36	0.273477	0.0087	0.040058
166	LRRK1	P39	-0.320408	0.008736	0.040058
167	PENK	E26	0.285154	0.008801	0.040058
168	THBS2	E129	0.332363	0.008823	0.040058
169	GABRG3	E123	-0.291861	0.008881	0.040058
170	ADCYAP1	P398	0.391165	0.008888	0.040058
171	MATK	P190	0.268605	0.008938	0.040058
172	PTPRO	P371	0.257459	0.009033	0.040058
173	PMP22	P975	-0.265758	0.009065	0.040058
174	NCL	P1102	-0.253282	0.009083	0.040058
175	RIPK3	P24	0.279913	0.009145	0.040058
176	MYLK	P469	-0.244883	0.009164	0.040058
177	GFI1	P208	-0.27811	0.0092	0.040058
178	RUNX1T1	P103	0.226155	0.009355	0.040503
179	ZMYND10	E77	0.321946	0.009551	0.040998
180	ERCC3	P1210	-0.234991	0.009576	0.040998
181	FGF3	E198	0.440756	0.009919	0.04196
182	DLK1	E227	0.303403	0.009986	0.04196
183	MET	E333	0.294465	0.010022	0.04196
184	GNMT	E126	0.163637	0.010026	0.04196
185	SLC22A18	P472	-0.20729	0.010123	0.04196
186	TMPRSS4	P552	-0.22569	0.010127	0.04196
187	AIM2	E208	-0.199221	0.010235	0.042057
188	CDH17	E31	-0.319634	0.01026	0.042057
189	TGFB3	E58	0.226672	0.010365	0.042263
190	PSCA	P135	-0.213855	0.010482	0.042518
191	IPF1	P750	0.280274	0.010796	0.043318
192	PHLDA2	E159	0.160558	0.010799	0.043318
193	DMP1	P134	-0.233648	0.010848	0.043318
194	MMP14	P208	0.275326	0.011	0.043697
195	HBII-13	P991	-0.209723	0.011058	0.043704
196	JUNB	P1149	0.192181	0.011157	0.04387
197	JAK3	E64	0.279878	0.011275	0.044108
198	FLJ20712	P984	-0.218434	0.011414	0.044425
199	SLIT2	E111	0.27864	0.011552	0.044712
200	E2F3	P840	0.233274	0.011603	0.044712
201	FGF7	P44	-0.274644	0.012256	0.046812
202	TMEFF2	E94	0.343298	0.01227	0.046812
203	TAL1	P594	0.257222	0.012464	0.04704
204	IGFBP3	P1035	-0.367598	0.012478	0.04704
205	PMP22	P1254	-0.264242	0.012513	0.04704
206	ERBB4	P255	0.158044	0.012897	0.048249
207	CLDN4	P1120	-0.216374	0.013023	0.048267
208	JAG1	P66	0.221359	0.013027	0.048267
209	SIN3B	P514	-0.27661	0.013166	0.048549
	Tumor stage
Rank	GENE	CpG	Regression coefficient	P-value	Q-value
1	FES	E34	0.494289	1.9e-05	0.016075
2	IMPACT	P234	0.305802	2.4e-05	0.016075
	Estrogen receptor positive
Rank	GENE	CpG	Regression coefficient	P-value	Q-value
1	IRF7	P277	-1.69083	< 1.0E-06	< 1.0E-06
2	RARA	P1076	-1.26217	< 1.0E-06	< 1.0E-06
3	ACTG2	P455	1.19491	< 1.0E-06	1e-06
4	AXL	P223	-1.03043	< 1.0E-06	5e-06
5	RARA	P176	-1.07632	< 1.0E-06	1.1e-05
6	ZNF264	E48	-1.01503	< 1.0E-06	1.6e-05
7	DAB2IP	E18	-1.17164	< 1.0E-06	2e-05
8	RARA	E128	-0.955246	< 1.0E-06	2e-05
9	FZD9	E458	1.32688	< 1.0E-06	4.1e-05
10	DAB2IP	P9	-0.966772	< 1.0E-06	4.1e-05
11	SRC	P297	0.680545	1e-06	6.4e-05
12	GPATC3	P410	0.947211	1e-06	6.6e-05
13	DNAJC15	P65	0.801708	1e-06	6.6e-05
14	GFI1	P208	0.890248	1e-06	6.9e-05
15	IGF1	P933	-0.803938	1e-06	8.7e-05
16	IGFBP5	P9	-0.787757	1e-06	9.4e-05
17	FANCA	P1006	0.943296	2e-06	0.000129
18	C4B	E171	-0.722986	2e-06	0.000136
19	CD9	P585	0.905266	3e-06	0.000179
20	RAB32	P493	1.31896	8e-06	0.000436
21	EVI2A	E420	0.745904	8e-06	0.000436
22	TNFSF10	E53	-0.945853	9e-06	0.000436
23	S100A2	E36	0.811102	1.3e-05	0.000602
24	IRF7	E236	-0.899951	1.5e-05	0.000664
25	CHD2	P451	0.706172	2e-05	0.000875
26	IL1RN	P93	-0.73127	2.1e-05	0.000875
27	TUBB3	P364	-0.90048	2.5e-05	0.001026
28	NQO1	E74	-0.72044	3.6e-05	0.001402
29	ACTG2	E98	0.838764	3.8e-05	0.001417
30	MOS	P27	-0.853799	4.1e-05	0.001484
31	TAL1	E122	-0.85984	4.9e-05	0.001699
32	SERPINA5	P156	-0.780534	5e-05	0.001699
33	GLI3	P453	-0.798069	6e-05	0.00199
34	FABP3	E113	1.26148	6.5e-05	0.002033
35	STAT5A	P704	0.812592	6.5e-05	0.002033
36	MMP1	P460	0.733492	7.6e-05	0.00231
37	IL1RN	E42	-0.745274	8.4e-05	0.002485
38	AGXT	P180	0.763723	9.4e-05	0.002697
39	DSC2	P407	0.779988	9.7e-05	0.002708
40	SEMA3B	E96	-0.553748	0.0001	0.002729
41	MMP7	E59	0.671753	0.000102	0.002729
42	TRIM29	P261	0.841991	0.000106	0.002767
43	TFF1	P180	-0.769581	0.00011	0.002788
44	MME	E29	1.30084	0.000132	0.003285
45	CD9	P504	0.949902	0.000138	0.003361
46	SCGB3A1	E55	1.73213	0.000144	0.003393
47	THBS1	E207	-0.361631	0.000146	0.003393
48	SLC14A1	E295	0.664118	0.000151	0.00343
49	AFF3	P122	0.649265	0.000155	0.00346
50	HDAC9	E38	1.36075	0.000194	0.004244
51	GAS7	P622	1.14966	0.000213	0.004565
52	SLC14A1	P369	0.627823	0.000219	0.004604
53	PTEN	P438	-0.520469	0.000236	0.004855
54	PGR	P456	0.498906	0.000254	0.005115
55	IL10	P348	0.526091	0.000258	0.005115
56	TSC2	E140	-0.597913	0.000275	0.005255
57	EVI2A	P94	0.671149	0.000278	0.005255
58	PDGFB	P719	-0.707333	0.000282	0.005255
59	FOLR1	E368	0.664653	0.000284	0.005255
60	MUSK	P308	0.64753	0.000294	0.005357
61	DSP	P440	-0.687264	0.000307	0.005492
62	PTGS2	P308	1.34482	0.00035	0.006172
63	HLA-DOB	E432	0.649051	0.000359	0.006224
64	FGF12	E61	-0.692425	0.000382	0.006512
65	ABCB4	E429	0.652567	0.000397	0.006676
66	TJP2	P518	0.66289	0.000415	0.006865
67	THY1	P149	-0.67585	0.000453	0.007379
68	P2RX7	P597	-1.30556	0.000489	0.007853
69	COL1A1	P5	0.637441	0.000511	0.008093
70	DSG1	P159	0.647001	0.000523	0.008168
71	PRKCDBP	P352	1.00284	0.000574	0.008834
72	CHI3L2	P226	0.612835	0.000614	0.009314
73	ONECUT2	E96	1.17497	0.000656	0.009651
74	SEMA3F	E333	-0.603428	0.000657	0.009651
75	SERPINB2	P939	0.752385	0.000663	0.009651
76	SPI1	P929	-0.697014	0.000691	0.009929
77	NBL1	E205	-0.707549	0.000758	0.010758
78	DSG1	E292	0.619345	0.000778	0.010894
79	OSM	P188	0.667335	0.000803	0.011096
80	TGFB3	E58	-0.633903	0.000846	0.011548
81	ACVR1B	E497	-0.611355	0.000868	0.011633
82	CSF3	E242	0.537261	0.000876	0.011633
83	MAPK4	E273	-0.700959	0.000884	0.011633
84	TGFBI	P173	-0.63823	0.000901	0.011721
85	MEST	E150	-0.688573	0.000945	0.012138
86	TGFBI	P31	-0.64314	0.001039	0.013195
87	PAX6	P1121	-0.711439	0.001067	0.013402
88	BCR	P346	-0.63077	0.001119	0.013883
89	PARP1	P610	0.68512	0.001191	0.014621
90	GP1BB	P278	0.659428	0.001264	0.015337
91	MATK	P64	-0.508398	0.001285	0.015396
92	SOD3	P225	0.529903	0.001297	0.015396
93	HOXA11	E35	0.76657	0.001444	0.016959
94	HDAC9	P137	0.973413	0.001494	0.01736
95	CXCL9	E268	-0.669215	0.001548	0.017619
96	HIC1	P565	-0.644027	0.001557	0.017619
97	THY1	P20	-0.534671	0.001565	0.017619
98	PYCARD	E87	-0.80899	0.001653	0.018421
99	IPF1	P234	0.792062	0.00169	0.018643
100	EVI1	P30	1.21025	0.001707	0.018647
101	PLXDC1	E71	-0.447377	0.001742	0.018838
102	ALK	E183	1.00523	0.001769	0.01894
103	HGF	P1293	0.615661	0.001789	0.018969
104	SLC22A3	E122	0.990173	0.001854	0.019471
105	ETS1	P559	1.46927	0.001907	0.019833
106	FER	P581	0.50944	0.002055	0.021179
107	CASP6	P230	-0.324863	0.002144	0.021888
108	MLF1	E243	0.674286	0.002355	0.023815
109	ABCC5	P444	-0.411844	0.002429	0.024341
110	FGF2	P229	0.729207	0.002594	0.025752
111	AATK	P709	0.711484	0.0027	0.026431
112	PGR	P790	0.447215	0.00271	0.026431
113	PECAM1	P135	0.612093	0.002739	0.026472
114	BCL2L2	P280	-0.589839	0.002859	0.027233
115	ACVR1	E328	0.564991	0.002867	0.027233
116	PHLDA2	P622	-0.469468	0.00295	0.027779
117	ERCC3	P1210	0.50712	0.003035	0.028208
118	SLC22A18	P472	0.4706	0.003048	0.028208
119	MSH2	P1008	0.592841	0.003221	0.029387
120	PCDH1	E22	-0.335694	0.003229	0.029387
121	EFNA1	P591	-0.475295	0.003345	0.030121
122	DAPK1	E46	0.747587	0.003364	0.030121
123	WNT1	P79	0.863294	0.003442	0.030546
124	LYN	P241	0.963811	0.003468	0.030546
125	APBA1	E99	-0.743374	0.003687	0.031989
126	AATK	P519	0.561779	0.003712	0.031989
127	LIF	E208	-0.416881	0.003747	0.031989
128	GUCY2D	E419	-0.870743	0.003749	0.031989
129	HLA-DPA1	E35	0.43286	0.003827	0.032242
130	PADI4	P1158	-0.522931	0.003838	0.032242
131	DDR1	E23	-0.414048	0.003957	0.032988
132	TMEFF1	P626	0.515346	0.004028	0.033325
133	ERG	E28	0.718532	0.004063	0.033367
134	NRAS	P103	-0.707708	0.004121	0.033593
135	TMPRSS4	P552	0.483222	0.004235	0.034262
136	TM7SF3	P1068	0.554272	0.004341	0.03486
137	RAP1A	P285	0.571548	0.004629	0.036905
138	MMP2	P197	0.688832	0.004672	0.036975
139	SRC	E100	0.563466	0.004781	0.03757
140	EPHB1	P503	0.741758	0.004829	0.037608
141	DNMT2	P199	0.478155	0.004855	0.037608
142	LY6G6E	P45	-0.684827	0.004954	0.038101
143	SEMA3B	P110	-0.502741	0.005146	0.039308
144	ISL1	P379	0.847161	0.005422	0.041128
145	ZIM3	P451	0.665687	0.005508	0.041377
146	CD1A	P6	-0.828248	0.005564	0.041377
147	RBL2	P250	-0.455374	0.005569	0.041377
148	LTA	E28	0.679162	0.005652	0.04171
149	TFDP1	P543	0.440323	0.005844	0.042713
150	NKX3-1	P871	0.51899	0.005866	0.042713
151	WNT8B	P216	0.478235	0.005931	0.042903
152	EPHX1	P22	-0.694424	0.005971	0.042903
153	PLAT	E158	-0.59134	0.006337	0.045187
154	ABCB4	P51	0.452855	0.006405	0.045187
155	ST6GAL1	P528	0.893024	0.006413	0.045187
156	ERCC1	P440	-0.50795	0.006553	0.04588
157	HOXA5	P1324	-0.447062	0.006612	0.046001
158	MEST	P62	-0.563686	0.006729	0.046518
159	FRZB	E186	-0.751853	0.00678	0.046574
160	RASSF1	E116	0.814303	0.006868	0.046885
161	CSF1R	E26	0.4285	0.006912	0.046888
162	ABCB4	P892	0.731593	0.007179	0.048399
163	TNFSF8	E258	0.538074	0.007348	0.048616
164	EPHX1	P1358	0.383596	0.007407	0.048616
165	PSCA	E359	0.477002	0.007478	0.048616
166	NRAS	P12	-0.760163	0.007489	0.048616
167	SFTPD	E169	0.472939	0.00753	0.048616
168	KLK10	P268	0.780136	0.007576	0.048616
169	SEPT5	P464	-0.504958	0.007594	0.048616
170	POMC	P400	0.681136	0.007594	0.048616
171	MMP3	P55	0.401708	0.007611	0.048616
172	IFNGR1	P307	-0.42618	0.007758	0.049261
173	BCAM	P205	-0.486246	0.00795	0.049261
174	MT1A	E13	-0.656597	0.008108	0.049261
175	PAX6	P50	0.940989	0.00814	0.049261
176	MYOD1	E156	0.877405	0.008151	0.049261
177	RAB32	E314	-0.579573	0.00817	0.049261
178	B3GALT5	P330	0.431948	0.00819	0.049261
179	TJP1	P390	-0.3748	0.008202	0.049261
180	COL1A2	E299	0.801407	0.008258	0.049261
181	EVI1	E47	1.18355	0.008297	0.049261
182	SERPINE1	P519	-0.523272	0.008304	0.049261
183	CDK2	P330	-0.500381	0.008345	0.049261
	Progesterone receptor positive
Rank	GENE	CpG	Regression coefficient	P-value	Q-value
1	RARA	P176	-0.835799	< 1.0E-06	6.3e-05
2	FRZB	P406	-1.16213	< 1.0E-06	7.5e-05
3	IRF7	P277	-1.08463	< 1.0E-06	7.5e-05
4	RARA	E128	-0.731275	1e-06	0.000226
5	MOS	P27	-0.750378	6e-06	0.001214
6	AXL	P223	-0.691624	9e-06	0.001583
7	AGTR1	P41	-1.09238	1.5e-05	0.002175
8	SEMA3A	P343	-0.770564	1.7e-05	0.002222
9	FN1	E469	-0.726231	2.9e-05	0.002809
10	PGF	E33	-0.77976	3.5e-05	0.002809
11	FRZB	E186	-0.861483	3.5e-05	0.002809
12	IL1RN	E42	-0.566921	3.8e-05	0.002809
13	MOS	E60	-0.8325	4.1e-05	0.002809
14	RARA	P1076	-0.588734	4.1e-05	0.002809
15	IGF1	P933	-0.57597	4.2e-05	0.002809
16	GPATC3	P410	0.645829	4.4e-05	0.002809
17	GSTM2	E153	-0.907628	4.6e-05	0.002809
18	ZNF264	E48	-0.687687	6.9e-05	0.003987
19	CD9	P585	0.591405	8.3e-05	0.00456
20	SEPT9	P58	-0.625589	9.7e-05	0.005082
21	GSTM2	P109	-0.850695	0.000123	0.005912
22	IL1RN	P93	-0.506028	0.000125	0.005912
23	PGR	P456	0.416213	0.000148	0.00657
24	AGTR1	P154	-0.887679	0.000151	0.00657
25	DAB2IP	E18	-0.733451	0.000184	0.007687
26	SNCG	P53	-0.570157	0.000194	0.007794
27	IGFBP5	P9	-0.526279	0.000264	0.010206
28	THY1	P149	-0.537779	0.000307	0.011057
29	SEMA3B	E96	-0.414222	0.000308	0.011057
30	ONECUT2	E96	0.773607	0.000398	0.013816
31	IRF7	E236	-0.605334	0.000468	0.014827
32	CD9	P504	0.605962	0.000476	0.014827
33	EVI2A	E420	0.503752	0.000505	0.014827
34	PADI4	P1158	-0.475725	0.00051	0.014827
35	S100A2	E36	0.502149	0.000516	0.014827
36	SEPT9	P374	-0.717591	0.000521	0.014827
37	DAB2IP	P9	-0.61168	0.000534	0.014827
38	DAPK1	E46	0.606892	0.00054	0.014827
39	TNFSF10	E53	-0.655225	0.000563	0.01505
40	TAL1	E122	-0.5969	0.000604	0.015733
41	RAB32	P493	0.623309	0.000767	0.019507
42	MT1A	E13	-0.625926	0.000808	0.020053
43	PHLDA2	P622	-0.410735	0.00091	0.021694
44	C4B	E171	-0.405521	0.000915	0.021694
45	PGR	P790	0.377395	0.001065	0.024684
46	VIM	P343	-0.890748	0.001098	0.024896
47	GUCY2D	E419	-0.804358	0.001156	0.025656
48	PYCARD	E87	-0.688321	0.001332	0.028939
49	GLI3	P453	-0.536551	0.001423	0.030273
50	TRIM29	P261	0.562844	0.001522	0.031748
51	P2RX7	P597	-0.691487	0.001689	0.034536
52	EVI2A	P94	0.467737	0.001776	0.035306
53	PTPRO	E56	-0.815531	0.001795	0.035306
54	SRC	P297	0.385132	0.001861	0.035724
55	IGF1	E394	-0.453711	0.001884	0.035724
56	MT1A	P49	-0.686797	0.001939	0.036101
57	SERPINE1	P519	-0.469129	0.002142	0.039189
58	MMP7	E59	0.37693	0.002186	0.039306
59	RET	S374	-0.576457	0.00223	0.039419
60	POMC	P53	-0.814101	0.00258	0.044698
61	FZD9	E458	0.55177	0.002615	0.044698
62	IGFBP1	P12	-0.510121	0.002729	0.045194
63	MST1R	P87	-0.430345	0.002733	0.045194
64	TGFBI	P173	-0.457042	0.002774	0.045194
65	PAX6	P1121	-0.52417	0.002865	0.045701
66	MDR1	S300	-0.716582	0.002893	0.045701
67	AFF3	P122	0.432802	0.003033	0.047197
68	RUNX1T1	E145	-0.451518	0.003127	0.04795
69	CDH11	E102	-0.739224	0.003308	0.049
	Estrogen receptor, progesterone receptor, and ERBB2 negative
Rank	GENE	CpG	Regression coefficient	P-value	Q-value
1	IRF7	P277	1.83724	< 1.0E-06	< 1.0E-06
2	RARA	P1076	1.41143	< 1.0E-06	< 1.0E-06
3	RARA	E128	1.15788	< 1.0E-06	1e-06
4	DAB2IP	P9	1.14769	< 1.0E-06	4e-06
5	DAB2IP	E18	1.34432	< 1.0E-06	4e-06
6	TUBB3	P364	1.18226	< 1.0E-06	4e-06
7	SRC	P297	-0.778424	< 1.0E-06	1.9e-05
8	RARA	P176	1.21063	< 1.0E-06	2.3e-05
9	IGF1	P933	0.958492	< 1.0E-06	2.7e-05
10	GLI3	P453	1.07949	< 1.0E-06	3.7e-05
11	AXL	P223	1.06048	1e-06	4.5e-05
12	TNFSF10	E53	1.1254	1e-06	8.6e-05
13	IRF7	E236	1.11427	1e-06	9e-05
14	DNAJC15	P65	-0.87901	2e-06	0.000122
15	GPATC3	P410	-1.05236	2e-06	0.000122
16	CHD2	P451	-0.848401	2e-06	0.000122
17	IGFBP5	P9	0.878262	2e-06	0.000122
18	THBS1	E207	0.481561	3e-06	0.000125
19	FZD9	E458	-1.52041	3e-06	0.000125
20	ACTG2	P455	-1.176	3e-06	0.000125
21	ZNF264	E48	0.962065	3e-06	0.000138
22	SERPINA5	P156	0.991827	5e-06	0.000201
23	NQO1	E74	0.860405	8e-06	0.000301
24	SEMA3B	E96	0.696825	1.1e-05	0.000406
25	DSC2	P407	-0.91939	3.1e-05	0.001116
26	FANCA	P1006	-0.937535	3.6e-05	0.001198
27	SEMA3F	E333	0.79762	3.6e-05	0.001198
28	DSP	P440	0.849234	4e-05	0.001265
29	MEST	E150	0.963078	4.2e-05	0.001265
30	ABCB4	E429	-0.798361	4.2e-05	0.001265
31	HIC1	P565	0.873445	4.6e-05	0.001331
32	FOLR1	E368	-0.811778	5e-05	0.001407
33	HLA-DOB	E432	-0.825888	5.4e-05	0.001461
34	EFNA1	P591	0.672183	7.6e-05	0.001986
35	MOS	P27	0.907239	7.7e-05	0.001986
36	PLXDC1	E71	0.607363	9.7e-05	0.002407
37	C4B	E171	0.710141	0.00011	0.002665
38	TAL1	E122	0.945282	0.000116	0.002737
39	CD9	P585	-0.884185	0.000138	0.003165
40	NRAS	P12	1.14091	0.00015	0.003372
41	ABCC5	P444	0.551645	0.000157	0.00344
42	LIF	E208	0.568934	0.000185	0.003962
43	PDGFB	P719	0.867025	0.000229	0.004773
44	PCDH1	E22	0.454157	0.000259	0.005207
45	RAB32	P493	-1.30269	0.000261	0.005207
46	NRAS	P103	0.978879	0.000301	0.005878
47	TJP1	P390	0.541711	0.000358	0.006832
48	FGF12	E61	0.779296	0.000405	0.007571
49	ACVR1B	E497	0.70735	0.000421	0.007711
50	TFF1	P180	0.846358	0.000459	0.008236
51	PTEN	P438	0.565799	0.000471	0.008294
52	TRIM29	P261	-0.873008	0.000555	0.009576
53	SLC14A1	P369	-0.685024	0.000624	0.010563
54	TIMP3	P690	-0.568508	0.000738	0.012216
55	SLC22A18	P472	-0.601677	0.000758	0.012216
56	SERPINB2	P939	-0.826473	0.000769	0.012216
57	MUSK	P308	-0.69185	0.000783	0.012216
58	GFI1	P208	-0.744502	0.00079	0.012216
59	PHLDA2	P622	0.592084	0.000899	0.013296
60	PARP1	P610	-0.819521	0.000901	0.013296
61	ACTG2	E98	-0.805784	0.000911	0.013296
62	MAPK4	E273	0.850808	0.000919	0.013296
63	PYCARD	E87	0.925358	0.000934	0.013296
64	CHFR	P635	0.430315	0.000963	0.013462
65	MME	E29	-1.36724	0.000975	0.013462
66	PPP2R1B	P268	0.703248	0.001073	0.014593
67	BCR	P346	0.736096	0.001118	0.014974
68	RET	S374	0.837434	0.001161	0.015326
69	PADI4	P1158	0.680278	0.001187	0.015439
70	SCGB3A1	E55	-2.0093	0.001209	0.015501
71	FABP3	E113	-1.23795	0.001274	0.016099
72	SOD3	P225	-0.586353	0.001633	0.020353
73	SLC22A3	E122	-1.27055	0.001678	0.020628
74	IL1RN	P93	0.641613	0.001781	0.021497
75	TSC2	E140	0.599967	0.001797	0.021497
76	MATK	P64	0.559472	0.001847	0.021812
77	PTGS2	P308	-1.49414	0.001912	0.022285
78	TGFBI	P31	0.642485	0.002059	0.023682
79	AGXT	P180	-0.713911	0.002135	0.024107
80	IL1RN	E42	0.693442	0.002167	0.024107
81	ENC1	P484	0.48975	0.002176	0.024107
82	CD9	P504	-0.921003	0.002266	0.024793
83	BCL2L2	P280	0.689815	0.002318	0.025057
84	MEST	P62	0.742427	0.002396	0.025594
85	TGFB1	P833	-0.617804	0.002503	0.02598
86	FRZB	P406	1.05114	0.002516	0.02598
87	CTSL	P81	0.611415	0.002536	0.02598
88	FN1	E469	0.777296	0.002548	0.02598
89	FRZB	E186	0.975399	0.002596	0.026175
90	PAX6	P1121	0.741997	0.002676	0.026659
91	EIF2AK2	E103	0.484898	0.002704	0.026659
92	DSG1	P159	-0.655015	0.002832	0.026856
93	SRC	E100	-0.685226	0.002833	0.026856
94	CDKN2B	E220	0.44945	0.002843	0.026856
95	DSG1	E292	-0.635078	0.002843	0.026856
96	S100A2	E36	-0.668619	0.002912	0.027215
97	MT1A	E13	0.853644	0.003027	0.027998
98	CTNNA1	P185	0.566689	0.003142	0.028769
99	TGFB3	E58	0.667122	0.003316	0.030059
100	PRKCDBP	P352	-1.05777	0.003396	0.030278
101	ONECUT2	E96	-1.24941	0.003408	0.030278
102	DNMT2	P199	-0.565362	0.003588	0.031563
103	MT1A	P49	0.927013	0.003731	0.032504
104	NQO1	P345	0.59282	0.003778	0.032597
105	THY1	P149	0.651453	0.00385	0.0329
106	TGFBI	P173	0.640228	0.004052	0.034305
107	ABL2	P459	0.58736	0.004395	0.036855
108	RBL2	P250	0.524963	0.004478	0.037208
109	NBL1	E205	0.715046	0.004796	0.039483
110	PGR	P456	-0.453993	0.004915	0.040092
111	OSM	P188	-0.666816	0.004978	0.040241
112	SLC14A1	E295	-0.595366	0.005084	0.04048
113	SEPT5	P464	0.618734	0.005104	0.04048
114	FER	P581	-0.528558	0.005143	0.04048
115	THY1	P20	0.556825	0.005254	0.040997
116	MLF1	E243	-0.726566	0.005499	0.04254
117	GPX3	E178	0.495376	0.005584	0.042825
118	APBA1	E99	0.80834	0.00568	0.042901
119	PDGFA	P841	0.378816	0.005712	0.042901
120	HDAC9	E38	-1.16769	0.005802	0.042901
121	P2RX7	P597	1.2205	0.005835	0.042901
122	GSTM2	P109	0.908484	0.005854	0.042901
123	IFNGR1	P307	0.502728	0.005881	0.042901
124	GAS7	P622	-1.0048	0.00601	0.043488
125	EVI2A	E420	-0.586687	0.006701	0.048107
126	B3GALT5	P330	-0.500898	0.00684	0.048328
127	GUCY2D	E419	0.912347	0.00684	0.048328
128	ERBB2	P59	0.531542	0.007042	0.049368
129	HLA-DRA	P132	0.652148	0.007229	0.049368
130	ETS1	P559	-1.66885	0.00723	0.049368
