# Supplementary material for: Breast Cancer DNA Methylation Profiles Are Associated with Tumor Size and Alcohol and Folate Intake
Source: PLoS Genet. 2010 Jul 29;6(7):e1001043. doi: 10.1371/journal.pgen.1001043 (PMC2912395; doi:10.1371/journal.pgen.1001043)
Supplement: Table S4 — Multinomial logistic regression of methylation class membership (Class 3 is referent) by patient demographic and tumor characteristics. (0.04 MB XLS) [file pgen.1001043.s006.xls]

## Sheet: Sheet1
Table S4. Multinomial logistic regression of methylation class membership (Class 3 is referent) by patient demographic and tumor characteristics.
	Class 1	Class 2	Class 4	Class 5	Class 6	Class 7	Class 8
	n = 59	n = 33	n = 12	n = 5	n = 4	n = 3	n = 5	Overall
Covariate	OR (95% CI)	OR (95% CI)	OR (95% CI)	OR (95% CI)	OR (95% CI)	OR (95% CI)	OR (95% CI)	Wald P
Age (per year)	1.02 (1.02 - 1.02)	0.97 (0.97 - 0.98)	1.00 (1.00 - 1.00)	0.98 (0.97 - 0.99)	0.99 (0.98 - 0.99)	0.98 (0.97 - 0.99)	0.94 (0.93 - 0.95)	< 0.0001
Race								0.65
Caucasian	Referent (Ref)	Ref	Ref	Ref	Ref	Ref	Ref
Hispanic	1.00 (0.97 - 1.03)	0.99 (0.97 - 1.00)	1.00 (0.99 - 1.00)	1.00 (0.99 - 1.00)	1.01 (0.98 - 1.03)	1.00 (0.99 - 1.00)	1.00 (0.99 - 1.02)
African American	0.97 (0.94 - 1.00)	1.03 (0.99 - 1.06)	1.01 (0.98 - 1.04)	1.00 (0.99 - 1.00)	1.00 (0.99 - 1.00)	1.01 (0.98 - 1.03)	0.99 (0.99 - 1.00)
Asian	0.99 (0.96 - 1.03)	1.00 (0.97 - 1.04)	1.03 (0.99 - 1.07)	1.00 (0.99 - 1.00)	1.00 (0.99 - 1.00)	1.00 (0.99 - 1.00)	1.00 (0.99 - 1.00)
Other	1.00 (0.96 - 1.03)	0.98 (0.96 - 1.00)	1.00 (0.98 - 1.02)	1.01 (0.98 - 1.04)	1.00 (0.99 - 1.00)	1.01 (0.99 - 1.03)	1.00 (0.98 - 1.03)
Alcohol (per g/day)	0.99 (0.99 - 1.00)	0.98 (0.97 - 0.99)	0.92 (0.91 - 0.93)	0.98 (0.96 - 0.99)	0.99 (0.97 - 1.01)	0.99 (0.97 - 1.01)	1.01 (1.00 - 1.03)	< 0.0001
Total dietary folate	0.99 (0.99 - 1.00)	1.03 (1.02 - 1.04)	0.97 (0.97 - 0.98)	1.05 (1.02 - 1.07)	1.10 (1.07 - 1.13)	0.97 (0.96 - 0.98)	1.04 (1.03 - 1.05)	< 0.0001
Node status								0.75
Negative	Ref	Ref	Ref	Ref	Ref	Ref	Ref
Positive	1.00 (0.95 - 1.05)	1.01 (0.96 - 1.06)	0.99 (0.96 - 1.02)	0.99 (0.97 - 1.01)	0.99 (0.97 - 1.01)	1.00 (0.99 - 1.02)	1.00 (0.98 - 1.01)
Tumor Size (per mm)	0.97 (0.96 - 0.98)	1.01 (1.00 - 1.02)	1.00 (0.99 - 1.01)	0.95 (0.94 - 0.96)	0.97 (0.96 - 0.98)	0.91 (0.89 - 0.94)	0.93 (0.93 - 0.94)	< 0.0001
Tumor grade								0.59
Well differentiated	Ref	Ref	Ref	Ref	Ref	Ref	Ref
Moderately diff.	1.03 (0.98 - 1.07)	1.02 (0.98 - 1.07)	0.99 (0.96 - 1.03)	1.00 (0.97 - 1.03)	0.99 (0.97 - 1.02)	1.00 (0.97 - 1.02)	0.99 (0.97 - 1.01)
Poorly diff.	0.98 (0.94 - 1.01)	1.00 (0.96 - 1.04)	1.02 (0.98 - 1.06)	0.99 (0.98 - 1.00)	1.00 (0.98 - 1.02)	1.00 (0.98 - 1.02)	0.99 (0.98 - 1.00)
Undifferentiated	1.00 (0.98 - 1.01)	1.01 (0.99 - 1.03)	1.00 (1.00 - 1.00)	1.00 (1.00 - 1.00)	1.00 (1.00 - 1.00)	1.00 (1.00 - 1.00)	1.00 (1.00 - 1.00)
Estrogen receptor								0.67
Positive	Ref	Ref	Ref	Ref	Ref	Ref	Ref
Negative	0.99 (0.95 - 1.03)	1.00 (0.96 - 1.03)	1.01 (0.98 - 1.05)	1.00 (0.98 - 1.03)	1.00 (0.99 - 1.00)	1.01 (0.98 - 1.03)	0.99 (0.98 - 1.00)
Histology								0.96
Lobular	Ref	Ref	Ref	Ref	Ref	Ref	Ref
Ductal	1.01 (0.96 - 1.05)	0.99 (0.96 - 1.01)	0.99 (0.99 - 1.00)	1.01 (0.98 - 1.03)	1.01 (0.98 - 1.03)	1.00 (0.99 - 1.00)	0.99 (0.98 - 1.00)
Adenocarcinoma	0.99 (0.95 - 1.04)	0.99 (0.95 - 1.04)	1.01 (0.97 - 1.05)	1 (0.98 - 1.03)	1.01 (0.98 - 1.03)	1.01 (0.99 - 1.03)	1.00 (0.97 - 1.02)
The odds ratio (OR) for each covariate in each class is conditional on membership in the given class compared with class RL (3) n=19. The model is controlled for all covariates listed in the table and restricted to samples with available data for all covariates. Results in bold and italics are considered statistically significant (P < 0.05), results in bold only (P ≤ 0.10). CI, confidence interva…
