# Supplementary material for: Breast Cancer DNA Methylation Profiles Are Associated with Tumor Size and Alcohol and Folate Intake
Source: PLoS Genet. 2010 Jul 29;6(7):e1001043. doi: 10.1371/journal.pgen.1001043 (PMC2912395; doi:10.1371/journal.pgen.1001043)
Supplement: Table S5 — DNA methylation profiles of post-menopausal patients' breast tumors are significantly associated with estrogen receptor status. (0.03 MB XLS) [file pgen.1001043.s007.xls]

## Sheet: Table S3
Table S4. DNA methylation profiles of post-menopausal patients' breast tumors are significantly associated with estrogen receptor status
	Estrogen receptor status			Triple negative
Post-menopausal RPMM Methylation Class	Negative	Positive		No	Yes
	n (%)	n (%)		n (%)	n (%)
1	2 (13)	16 (87)		17 (0)	0 (0)
2	7 (47)	8 (53)		10 (67)	5 (33)
3	0 (0)	23 (100)		21 (100)	0 (0)
4	0 (0)	5 (100)		5 (100)	0 (0)
5	0 (0)	4 (100)		4 (100)	0 (0)
6	0 (0)	2 (100)		2 (100)	0 (0)
7	0 (0)	5 (100)		5 (100)	0 (0)
8	2 (25)	6 (75)		6 (75)	2 (25)
9	4 (24)	13 (76)		14 (82)	3 (18)
10	0 (0)	3 (100)		3 (100)	0 (0)
11	3 (19)	13 (81)		13 (87)	2 (13)
		P = 0.03			P = 0.07
